# Supplementary material for: Outcomes of a 3-day transparent film dressing protocol after hypospadias repair
Source: Sci Rep. 2024 Oct 15;14:24192. doi: 10.1038/s41598-024-68059-6 (PMC11480378; doi:10.1038/s41598-024-68059-6)
Supplement: Supplementary file 1 — Supplementary Information 1. [file 41598_2024_68059_MOESM1_ESM.xlsx]

## Sheet: Sheet1
													Microorganism culture		SSI
	No.	Age (years)	Urethral Meatus		Treatment		edema	Bleeding	Pus	Dehiscence	Fistula	SSI + clinically	Positive	Species	Yes					No			Data analitik
			Proximal	Distal	Ureyjroplasty	Chordectomy									clinically +, culture +	clinically +, culture -	clinically -, culture +	Deep	Superficial	Clinically-, culture -			Variabel bebas	Variabel terikat
	1	12	1	0	1	0	1	0	1	1	0	1	1	Pantoea agglomerans	1			1					Usia	Edema
	2	5	1	0	1	0	0	0	0	0	0		0							1			Lokasi meatus	Perdarahan
	3	1	1	0	0	1	0	0	1	0	0	1	1	E. coli, Enterobacter aerogenes	1				1				Jenis tindakan	Pus
	4	6	1	0	1	0	0	0	0	0	0		0							1				Dehisen
	5	10	0	1	1	0	1	0	0	0	0		0							1				Fistula
	6	2	1	0	1	0	1	0	0	0	0	1	1	Enterobacter cloacae, E. coli	1				1					IDO
	7	2	0	1	1	0	1	0	0	1	0	1				1		1
	8	1	1	0	0	1	1	1	0	0	0	1	1	E. Coli	1				1
	9	2	1	0	1	0	0	0	0	0	0	1	1	Enterobacter cloacae	1				1				Data deskriptif
	10	10	0	1	0	1	0	0	0	0	0	1	1	Pseudomonas putida	1				1				Usia
	11	8	0	1	1	0	0	0	0	0	0	1	1	Staphylococcus sciuri, E. coli	1				1				Lokasi meatus
	12	2	1	0	1	0	0	0	0	0	0		0							1			Jenis tindakan
	13	1.5	0	1	1	0	1	0	0	1	1	1	0			1		1					Edema
	14	7	0	1	1	0	1	1	0	0	0		0							1			Perdarahan
	15	5	1	0	0	1	0	1	0	0	0		0							1			Pus
	16	11	1	0	1	0	0	0	0	0	0	1	1	S. aureus	1				1				Dehisen
	17	4	0	1	1	0	0	0	0	0	0		0							1			Fistula
	18	8	0	1	1	0	0	1	0	0	0		0							1			IDO	Kultur +	Jenis bakteri
	19	10	1	0	1	0	1	1	1	1	0	1	0			1		1
	20	2	0	1	1	0	1	0	0	0	0		0							1				Derajat IDO:	Dalam
	21	4	0	1	0	1	0	0	0	0	0		0							1					Superfisial
	22	8	1	0	1	0	1	0	0	0	0		0							1
	23	10	1	0	0	1	1	0	0	1	0	1	1	Staphylococcus hemolyticus	1			1
	24	17	1	0	1	0	1	1	1	1	0	1	0			1		1
	25	6	0	1	1	0	1	1	0	0	0		0							1
	26	4	1	0	1	0	0	0	0	0	0		0							1
	27	5	1	0	1	0	1	0	0	0	0		0							1
	28	5	1	0	0	1	1	0	0	0	0	1	1	Staphylococcus aureus, Streptococcus mitis	1				1
	29	4	1	0	1	0	0	0	0	0	0		0							1
	30	14	0	1	1	0	0	0	0	0	0		0							1
	31	4	0	1	1	0	1	0	0	0	1		0							1
	32	4	0	1	1	0	1	0	0	0	0		0							1
	33	7	0	1	1	0	0	0	0	0	0		0							1
	34	10	1	0	0	1	1	0	0	0	0		0							1
	35	4.5	1	0	0	1	1	0	0	0	0	1	1	Acinetobacter baumanii	1				1
	36	2.8	1	0	1	0	1	0	0	0	1	1	1	Enterococcus faecalis	1				1
	37	16	0	1	1	0	0	0	0	0	0		0							1
	38	5.7	1	0	0	1	0	0	0	0	0		0							1
	39	2.9	1	0	1	0	0	0	0	0	0	1	1	Klebsiella aerogenes	1				1
	40	1.1	1	0	1	0	0	0	0	0	0	1	1	Escherichia coli, proteus vulgaris	1				1
	41	1.2	0	1	1	0	0	0	0	0	0	1	1	Enterococcus faecalis, candida tropicalis	1				1
	42	10	1	0	1	0	0	0	0	0	0	1	1	Staphylococcus aureus	1				1
	43	13.5	0	1	1	0	0	0	1	0	0	1	1	Enterococcus faecalis	1				1
	44	0.5	1	0	1	0	1	0	0	0	0		0							1
	45	12.9	1	0	1	0	1	0	1	0	0	1	1	Staphylococcus haemolyticus	1				1
	46	4.5	0	1	0	1	0	0	0	0	0		0							1
	47	4	0	1	1	0	0	0	0	0	0		0							1
	48	3	0	1	1	0	0	0	0	0	0	1	1	Acinetobacter baumanii	1				1
	49	8.3	1	0	1	0	0	0	0	0	0	1	1	Enterococcus faecalis	1				1
	50	5.5	1	0	1	0	0	0	0	0	0	1	1	Enterococcus faecalis, staphylococcus aureus	1				1
	51	0.5	1	0	0	1	0	0	0	0	0	1	1	Eschericia coli	1				1
	52	7.9	1	0	1	0	0	0	0	0	0		0							1
	53	2.6	0	1	1	0	0	0	0	0	0		0							1
	54	2	1	0	1	0	0	0	0	0	0	1	1	Escherichia coli	1				1
	55	1	1	0	1	0	0	0	0	0	0		0							1
	56	5.6	1	0	1	0	0	0	0	0	0	1	1	Enterococcus faecalis	1				1
	57	6.5	1	0	1	0	0	0	0	0	1		0							1
	58	17.6	1	0	1	0	0	0	0	0	0	1	1	Klebsiella aerogenes	1				1
	59	14	0	1	1	0	0	0	1	0	0	1	1	Staphylococcus aureus	1				1
	60	5.25	0	1	0	1	0	0	0	0	0		0							1
	61	18	1	0	1	0	0	0	0	0	1		0							1
	62	7	1	0	0	1	0	0	0	0	0	1	1	Staphylococcus epidermidis	1				1
	63	4.8	0	1	1	0	0	0	0	0	0		0							1
	64	12.6	0	1	1	0	0	0	0	0	0		0							1
	65	6.8	0	1	0	1	0	0	0	0	0	1	1	Acinobacter baumanii	1				1
															28	4		6	26	33
